# Supplementary material for: The Association of Human Apolipoprotein C-III Sialylation Proteoforms with Plasma Triglycerides
Source: PLoS One. 2015 Dec 3;10(12):e0144138. doi: 10.1371/journal.pone.0144138 (PMC4669142; doi:10.1371/journal.pone.0144138)
Supplement: S1 Table — (XLSX) [file pone.0144138.s001.xlsx]

## Sheet: dataset
ID	genderid	age_yr	wtave	bmi_z	bmi_pct	tag	totchol	hdlchol	ldlchol	ApoC3.native	Apoc3.var.1	ApoC3.var.2.des.Ala	ApoC3.var.2	ApoC3.var.3.des.Ala	Apoc3.var.3	ApoC3.var.4	ApoC3.var.5	ApoC3.var.6	ApoC3.var.7	ApoC3.var.8	ApoC3.var.9	CIIIconc
1	2	16	64	1.62	94.79	NA	NA	NA	NA	4.71	25.85	1.67	54.6	0.84	9.71	0.22	0.31734	1.62872	0.10536	0.11538	0.22284	NA
2	2	16	96.9	2.28	98.86	NA	NA	NA	NA	6.83	26.58	2.66	51.28	1.82	9.31	0.45	0.46192	0.28902	0.04034	0.13391	0.14401	139.136
4	2	15	94.1	2.27	98.83	NA	NA	NA	NA	8.72	21.34	3.21	49.98	1.21	12.57	0.05	0.20516	2.11907	0.07734	0.18213	0.34457	NA
5	2	16	94.3	2.1	98.2	NA	NA	NA	NA	8.74	19.86	1.33	54.44	1.06	11.39	1.51	0.52151	0.11952	0.47009	0.40898	0.14859	NA
6	2	16	92.8	2.12	98.31	NA	NA	NA	NA	4.4	26.76	1.78	55.68	0.92	9.22	0.17	0.04998	0.34093	0.48647	0.13742	0.06034	NA
7	2	14	74.1	1.83	96.67	NA	NA	NA	NA	5.37	25.84	1.26	54.25	0.87	10.19	1.2	0.12574	0.02293	0.03421	0.80179	0.03778	NA
8	2	15	81.2	2.15	98.44	NA	NA	NA	NA	5.03	18.59	2.19	51.86	1.21	17.77	0.24	0.30712	0.73241	1.62313	0.2157	0.2405	152.742
9	2	16	126	2.64	99.58	NA	NA	NA	NA	11.21	26.51	2.08	48.44	1.3	9.06	0.46	0.49334	0.225	0.03868	0.16239	0.0402	178.183
10	2	16	80	1.94	97.4	NA	NA	NA	NA	10.29	24.39	1.65	52.71	1.05	8.14	0.99	0.20325	0.18176	0.14126	0.23761	0.03356	NA
11	2	15	89.9	2.41	99.21	NA	NA	NA	NA	3.87	23.85	0.96	55.99	0.95	11.46	0.14	0.30339	1.94322	0.09258	0.18429	0.25333	89.9934
12	2	16	80.4	2.03	97.9	NA	NA	NA	NA	2.6	17.34	2.21	61.35	1.81	11.66	0.35	0.59013	1.61374	0.10364	0.24414	0.1365	NA
13	2	14	89.8	2.26	98.8	NA	NA	NA	NA	4.11	18.3	1.32	58.03	1.84	12.18	2.36	0.39794	0.86641	0.01263	0.46332	0.12253	183.032
14	2	14	101.5	2.48	99.35	NA	NA	NA	NA	17.66	17.21	1.15	50.31	1.18	10.03	1.1	0.08569	0.45762	0.07412	0.56918	0.17847	NA
15	2	14	67.6	1.83	96.67	NA	NA	NA	NA	5.06	24.08	1.61	55.24	0.73	10.48	1.94	0.08905	0.22334	0.30755	0.22528	0.00077	148.552
16	2	15	74.1	2.39	99.16	NA	NA	NA	NA	9.69	20.23	1.26	50.74	0.98	13.99	1.43	0.05062	0.10391	0.55219	0.73917	0.24271	NA
17	2	16	101.6	2.35	99.06	NA	NA	NA	NA	13.46	18.77	2.07	50.9	1.34	10.5	0.25	0.51537	0.28093	1.73988	0.14169	0.03407	NA
18	2	16	123	2.65	99.6	NA	NA	NA	NA	4.15	22.46	0.83	52.18	1.72	16.73	0.36	0.55208	0.11804	0.4155	0.42131	0.06641	NA
19	2	15	143.6	1.32	90.71	NA	NA	NA	NA	4.9	26.02	0.56	52.15	0.79	12.55	1.92	0.09591	0.26036	0.09872	0.63825	0.0091	NA
20	2	18	115.2	2.5	99.38	NA	NA	NA	NA	7.28	20.17	2.49	53.41	0.84	12.79	1.41	0.28413	0.00253	0.31256	0.89562	0.11437	NA
21	2	17	122.6	2.46	99.3	NA	NA	NA	NA	7.79	27	1.58	52.68	1	7.93	0.16	0.23624	0.4095	0.95344	0.19837	0.05468	NA
22	2	14	85.9	2.05	97.97	NA	NA	NA	NA	4.39	21.02	1.92	57.27	1.39	11.19	1.27	0.56212	0.45289	0.04668	0.38026	0.10235	NA
23	2	15	94.3	2.4	99.19	NA	NA	NA	NA	6.86	16.98	1.15	61.4	1.98	9.56	0.34	0.80785	0.27553	0.48901	0.09454	0.0656	NA
25	2	18	71.9	1.56	94.09	NA	NA	NA	NA	7.99	15.08	0.72	51.78	1.69	18.84	2.73	0.37971	0.04461	0.06652	0.57547	0.10755	NA
26	2	17	82.3	1.73	95.78	NA	NA	NA	NA	7.71	24.91	2.61	50.12	1.3	11.38	1.18	0.39643	0.01158	0.12643	0.24944	0.00044	NA
27	2	16	74.5	1.47	92.86	NA	NA	NA	NA	8.86	19.3	0.71	49.19	1.05	17.21	2.26	0.1998	0.29323	0.50527	0.27914	0.14709	NA
28	2	14	89.2	2.3	98.93	NA	NA	NA	NA	9.52	23.79	1.4	51.76	1.15	9.18	1.46	0.52921	0.16768	0.04856	0.98902	0.01096	148.927
29	2	16	86.5	1.84	96.7	NA	NA	NA	NA	9.81	22.33	1.43	49.81	0.78	12.04	2.05	0.21171	0.44075	0.47162	0.55964	0.08042	NA
30	2	15	79.4	2.25	98.79	NA	NA	NA	NA	9.62	22.33	3.18	52.35	1.59	8.4	1.19	0.28388	0.0889	0.53021	0.41057	0.03632	NA
31	2	15	83.2	1.9	97.16	NA	NA	NA	NA	6.57	18.83	2.23	56.43	1.15	12.05	0.21	0.01632	2.14869	0.1196	0.16776	0.06816	NA
32	2	16	117.1	2.59	99.52	NA	NA	NA	NA	9.14	22.82	1.21	54.5	0.95	8.96	1.36	0.17393	0.38491	0.13208	0.34645	0.02648	230.254
33	1	15	114.6	2.62	99.56	109	154	32	100.2	9.66	22.31	0.9	46.68	2.12	15.33	1	0.41459	0.5104	0.1658	0.87465	0.01978	107.655
34	1	16	84.6	1.83	96.66	111	136	38	75.8	8.48	24.95	0.99	50.86	1.36	10.21	1.13	0.31832	0.35863	0.63517	0.67331	0.03267	NA
35	1	15	139.6	2.43	99.24	73	153	36	102.4	3.79	22.39	0.9	61.62	0.95	8.2	0.17	0.11679	0.48714	0.83805	0.3591	0.17703	NA
36	2	15	83	2.01	97.8	71	114	40	59.8	3.34	26.2	1.24	51.02	0.99	14.45	1.32	0.58678	0.36158	0.12651	0.31079	0.04784	136.981
37	1	11	58.6	2.2	98.62	150	162	40	92	12.65	21.39	1.15	52.26	1.35	8.91	1.05	0.4526	0.35282	0.20951	0.13396	0.08879	133.187
38	1	9	50.8	2.41	99.2	101	158	51	86.8	15.4	25.25	0.9	46.4	1.24	8.07	0.5	0.16009	0.56868	1.375	0.1472	3e-05	NA
39	2	16	88.9	2.01	97.79	123	152	28	99.4	7.21	21.18	1.93	56.89	1.26	9.76	0.06	0.19524	0.24813	0.94696	0.07171	0.24864	NA
40	1	14	87	2.04	97.95	68	119	36	69.4	2.34	21.52	0.79	58.03	1.08	14.63	0.19	0.10424	0.05329	1.17137	0.03933	0.036	98.707
41	1	12	47.1	0.25	59.77	75	101	51	35	8.65	24.36	1.29	50.34	0.62	11.97	1.03	0.09845	1.16409	0.06878	0.32785	0.08662	95.8493
42	1	14	133.4	2.73	99.68	244	164	36	79.2	11.29	19.78	1.37	56.2	1.48	6.67	1.66	0.31034	0.63823	0.08005	0.46643	0.0516	185
43	1	16	107.1	2.33	99.01	186	134	31	65.8	8.21	23.12	1.1	53.48	0.87	10.03	1.31	0.74091	0.36898	0.07501	0.4518	0.24651	NA
44	1	16	77.2	1.31	90.41	68	116	53	49.4	9.25	21.38	1.3	53.12	1.38	11.37	1.41	0.05386	0.13521	0.14233	0.43541	0.01428	106.109
45	2	17	89.5	2.16	98.48	127	126	38	62.6	5.85	21.9	1.33	54.27	0.81	14.03	0.25	0.1842	0.17705	0.91438	0.24346	0.03474	NA
46	2	15	114	2.57	99.48	209	156	42	72.2	7.5	17.73	0.69	55.54	2.4	14.14	0.95	0.13329	0.15229	0.13186	0.51005	0.11235	NA
47	2	16	125.4	2.54	99.45	258	114	26	36.4	20.02	22.98	1.34	48.35	1.3	4.41	0.38	0.13397	0.17086	0.89694	0.00226	0.02132	NA
48	1	15	109.9	2.33	99	299	143	46	37.2	11.33	23.21	1.36	49.38	0.98	10.43	2.05	0.38411	0.01613	0.16158	0.68762	0.01484	NA
49	1	15	94.9	1.84	96.74	128	134	65	43.4	5.44	18.21	1.33	56.14	1.66	14.16	0.42	0.11789	0.41387	1.83934	0.12936	0.1425	NA
50	2	17	76.2	1.68	95.31	125	163	32	106	6.52	26.02	0.58	53.61	0.75	9.66	1.16	0.58547	0.12766	0.22282	0.6528	0.12097	153.94
51	2	15	72.3	1.73	95.78	154	169	35	103.2	2.67	22.67	3.57	53.9	1.49	12.82	1.54	0.11179	0.36381	0.05787	0.774	0.02518	125.55
52	2	15	80.6	2.11	98.27	72	100	69	16.6	4.66	23.05	0.85	49.78	2.51	17.7	0.81	0.34301	0.07025	0.10853	0.0541	0.05862	94.5845
53	2	17	80.6	1.77	96.19	67	125	31	80.6	7.06	18.77	2.29	55.59	2.18	12.04	0.23	0.013	1.30658	0.17164	0.15032	0.1992	103.767
54	1	14	138.5	2.9	99.82	227	126	41	39.6	12.24	22.28	0.93	52.8	1.48	8.38	0.13	0.11503	0.12138	1.20379	0.11796	0.19794	219.713
55	1	16	95.1	2.15	98.4	122	122	28	69.6	9.44	25.18	1.08	49.75	0.57	12.3	0.05	0.02047	0.10777	0.64202	0.77602	0.07789	NA
56	2	14	86.5	1.88	96.96	110	188	48	118	7.37	17.45	1.39	57.24	1.72	11.74	0.18	0.25444	0.06153	2.463	0.12499	0.00394	160.639
57	2	17	92	1.74	95.86	118	137	38	23.6	4.13	26.53	1.44	54.1	1.13	9.92	1.06	0.37816	0.56246	0.43522	0.18669	0.12549	113.745
58	2	17	64.5	1.28	90.01	70	152	65	73	3.22	23.06	1.94	43.1	1.27	24.79	0.32	0.10723	0.04175	1.65895	0.47562	0.01762	97.9106
59	2	16	82.1	1.91	97.19	166	144	40	70.8	9.11	24.52	1.18	50.29	0.94	12.33	0.86	0.16946	0.39919	0.14279	0.06117	0.00088	168.679
60	2	16	60.3	1.16	87.64	70	92	36	42	3.49	21.75	1.05	52.9	1.06	17.47	0.49	0.0951	0.01877	1.41733	0.02775	0.22931	65.8203
61	1	18	88.5	1.84	96.73	118	118	27	67.4	8.37	27.14	1.51	49.28	0.7	10.26	1.01	0.3182	0.68505	0.07975	0.63947	0.00682	NA
62	2	14	76.4	2.03	97.89	94	170	60	91.2	8.19	20.95	1.48	49.54	1.12	15.91	1.45	0.09778	0.57176	0.24587	0.36002	0.08285	117.493
63	1	10	55.1	2.26	98.8	74	145	45	85.2	8.49	23.61	0.9	47.51	0.66	15.96	0.24	0.72234	1.56769	0.18873	0.07809	0.07181	183.775
64	1	8	28	0.31	62.14	88	105	48	39.4	9.71	21.84	1.11	44.24	1.15	18.39	1.86	0.22385	0.7657	0.0635	0.64107	0.00326	73.8312
65	1	16	144	3.09	99.9	136	151	24	99.8	7.19	25.74	1.59	53	1.12	9.13	1.31	0.08401	0.09502	0.25524	0.34879	0.14091	106.343
66	2	17	76.7	1.6	94.53	60	123	41	70	7.06	17.43	1.33	54.99	1.97	12.82	0.72	0.50654	0.50356	1.93321	0.58149	0.15505	74.3465
67	2	14	102.4	2.67	99.62	134	172	42	103.2	8.94	27.29	1.24	50.62	0.66	7.55	1.66	0.47772	0.72291	0.20287	0.64063	0.0031	NA
68	1	16	80.2	1.97	97.54	152	116	31	54.6	22.29	22.31	0.85	44.47	0.92	6.22	1.87	0.09096	0.26009	0.35145	0.3288	0.03568	NA
69	2	15	65.3	1.41	92.11	126	146	41	79.8	8.79	20.26	1.13	50.48	1.51	14.84	1.68	0.13527	0.16622	0.44407	0.50945	0.05375	NA
70	1	17	109	2.8	99.75	209	162	29	91.2	6.42	22.19	1.5	57.79	2.14	8.26	1.02	0.03304	0.34943	0.04031	0.15634	0.10948	194.837
71	1	17	85.5	1.5	93.27	87	135	48	69.6	6.57	22.89	1.4	45.46	1.16	19.01	0.48	1.12303	0.24204	0.98074	0.62424	0.06508	123.161
72	1	11	74.9	2.22	98.68	101	135	46	68.8	5.2	22.66	1.27	53.52	2.07	12.12	0.61	0.62868	0.37609	0.60484	0.68605	0.25107	128.174
73	2	15	81.7	2.11	98.24	203	138	45	52.4	7.32	23.47	1.33	53.69	0.81	10.64	1.59	0.18633	0.00177	0.40268	0.4199	0.11972	NA
74	1	16	87.1	1.97	97.54	113	187	40	124.4	3.1	25	1.18	52.16	1.16	13.34	0.34	0.53296	2.64888	0.13663	0.13146	0.26928	NA
75	1	14	75.5	2.32	98.98	84	130	38	75.2	4.12	38.35	0.86	37.19	1.3	14.57	1.06	0.08935	1.02254	0.52733	0.63577	0.27337	NA
76	1	11	49.8	1.32	90.73	90	143	45	80	11.44	25.3	0.2	50.17	1.29	9.63	1.29	0.254	0.09811	0.24343	0.01664	0.06502	130.844
77	1	14	90	2.11	98.25	110	187	31	134	5.58	22.78	1.26	57.41	1.36	9.04	1.66	0.0784	0.07079	0.21258	0.3972	0.15764	NA
78	1	15	107.7	2.62	99.55	153	196	28	137.4	7.28	20.1	1.51	55.56	1.48	11.38	1.46	0.02927	0.06168	0.35721	0.6323	0.14922	NA
79	1	9	45.4	2.17	98.52	65	155	41	101	10.49	18.82	1.25	45.64	1.28	20.14	0.4	0.12791	0.15465	1.64629	0.02326	0.01251	NA
80	2	15	87	2.2	98.61	157	206	38	136.6	5.53	26.26	1.48	50.8	1.49	13	0.43	0.37969	0.20886	0.20739	0.15476	0.06309	108.741
81	1	11	58	2.15	98.41	126	119	38	55.8	12.4	19.65	1.16	54.48	1.08	9.31	1.2	0.41549	0.11886	0.00934	0.14773	0.02757	NA
82	1	16	67.6	1.25	89.39	181	131	28	66.8	10.97	21.08	1.08	51.72	1.32	11.6	0.19	0.03852	1.67533	0.08137	0.14953	0.09685	118.64
83	2	14	62.9	1.23	89.15	68	78	39	25.4	5.2	17.76	1.07	47.57	2.37	22.32	0.82	1.20337	0.62696	0.47872	0.48918	0.10355	138.621
84	2	15	108.5	2.48	99.34	121	160	29	106.8	10.3	21.04	1.61	55.21	1.12	8.91	0.5	0.67758	0.17476	0.19171	0.24305	0.01706	NA
85	1	15	81.6	1.78	96.26	145	136	28	79	6.28	24.95	1.5	49.18	1.46	14.62	1.68	0.14003	0.09413	0.0168	0.02721	0.0484	166.261
86	1	11	64.1	1.88	97.02	175	215	38	142	10.42	23.02	1.43	53.11	0.72	9.37	0.39	0.36669	0.12699	0.64718	0.20817	0.18994	NA
87	1	10	41.4	1.69	95.48	19	80	41	35.2	6.94	19.53	0.48	51.92	0.89	17.37	0.21	0.38332	0.28822	1.48377	0.38243	0.11654	NA
88	2	14	76.5	2.24	98.74	117	166	31	111.6	3.36	24.3	2.07	53.58	1.04	13.47	1.05	0.20507	0.2283	0.00833	0.60446	0.06873	142.978
89	1	16	86	1.73	95.79	75	153	35	103	8.9	21.72	1.11	51.09	0.73	14.14	0.37	0.05599	0.11381	1.64489	0.09571	0.0204	135.107
90	1	17	88.2	1.64	94.96	89	179	32	129.2	9.78	19.5	1.64	56.74	1.59	9.51	0.27	0.19277	0.07854	0.59146	0.05753	0.05865	NA
91	1	15	73.2	1.46	92.74	104	154	42	91.2	6.29	22.77	0.83	55.73	1.09	11.34	0.16	0.45378	0.22988	0.89713	0.19921	0.01302	NA
92	2	17	82.9	1.28	90.01	85	84	43	24	4.27	25.46	0.83	47.15	0.55	19.4	1.71	0.33571	0.24343	0.01293	0.00342	0.02738	113.792
93	1	10	65.6	2.35	99.06	135	125	35	63	10.3	23.65	0.87	52.69	0.87	9.87	0.19	0.07043	0.22513	1.18209	0.06379	0.02231	158.671
94	2	14	92.8	2.38	99.13	240	180	26	106	9.13	22.63	1.55	52.02	2.31	10.48	0.51	0.88411	0.22238	0.07363	0.14315	0.04544	NA
95	2	14	96.4	2.39	99.15	88	101	32	51.4	2.24	28.69	1.24	51.46	1.4	12.8	0.18	0.17243	0.19644	1.12823	0.38172	0.10964	NA
96	2	16	86	1.91	97.19	99	174	38	116.2	6.18	20.99	1.95	54.66	1.26	12.96	1.51	0.30502	0.13438	0.05572	0.01026	0.00015	NA
97	2	14	98.4	2.44	99.26	128	149	34	89.4	3.79	23.74	0.34	57.09	2.25	10.26	0.95	0.86305	0.46717	0.20516	0.00577	0.03903	145.461
98	2	16	100.3	2.33	99.01	144	163	32	102.2	3.45	24.96	1.18	55.37	0.88	12.38	1.3	0.30471	0.08231	0.00049	0.05368	0.04805	NA
99	1	15	99.2	2.71	99.66	173	187	34	118.4	5.76	26.55	1.15	54.24	1.06	9.11	1.18	0.30983	0.11051	0.14654	0.37198	0.01506	NA
100	1	17	115.3	2.79	99.74	133	164	33	104.4	8.28	20.47	1.4	56.98	1.3	9.87	0.06	0.03863	0.13664	1.26856	0.11015	0.08161	133.468
101	1	14	103.4	2.58	99.5	154	150	28	91.2	4.26	21.24	1.28	56.61	1.81	12.85	0.41	0.13621	0.11136	1.03504	0.13368	0.11569	NA
102	2	16	108.3	2.33	99.02	71	110	28	67.8	6.91	23.34	1.59	52.97	0.58	12.45	0.2	0.1339	0.04546	1.34537	0.35464	0.07841	NA
103	2	17	114.3	2.43	99.24	182	151	30	84.6	7.17	19.78	1.84	57.04	1.47	10.46	0.07	0.42528	0.57083	1.00675	0.09098	0.07855	130.704
104	2	18	114.3	2.44	99.28	121	153	40	88.8	13.9	20.88	1.56	52.77	0.71	8.82	0.05	0.20177	0.15918	0.88408	0.06506	0.00359	NA
105	1	16	83.9	1.96	97.47	60	106	41	53	1.97	27.49	1.46	55.28	0.61	11.23	0.09	0.03944	0.21233	1.50209	0.09762	0.01628	NA
106	1	16	140.2	3.04	99.88	136	148	34	86.8	14.17	17.36	0.98	54.28	1.76	8.67	0.24	0.39912	0.93417	0.97612	0.23791	0.00231	115.947
107	1	16	88.4	2.35	99.07	194	130	32	59.2	18.35	22.62	1.44	43.63	0.78	10.95	1.3	0.17901	0.07104	0.1945	0.39717	0.09289	NA
108	1	14	70	1.71	95.66	94	140	44	77.2	6.46	17.84	1.48	56.28	2.01	13.04	1.65	0.20388	0.19751	0.20474	0.63414	0.00744	93.6475
109	1	15	71.2	1.6	94.47	36	123	40	75.8	5.1	15.83	0.06	43.96	2.79	28.48	1.34	1.49137	0.30691	0.31471	0.31758	0.00909	63.8996
110	1	14	90.3	2.34	99.04	55	130	40	79	4.73	16.74	1.17	52.96	1.23	19.21	1.65	0.61695	0.52511	0.11084	0.86209	0.19778	70.9266
111	1	14	82.6	2.28	98.88	97	127	33	74.6	7.61	21.6	2.04	50.5	0.83	14.53	1.17	0.09655	1.04039	0.04408	0.4546	0.08289	135.201
112	1	15	119.2	2.72	99.67	134	153	29	97.2	19.86	21.63	1.73	47.37	0.77	6.65	0.01	0.08693	0.13205	1.3763	0.30898	0.08572	NA
114	1	16	109.9	2.28	98.87	96	130	32	78.8	8.59	24.04	1.95	52.1	0.75	10.02	0.09	0.13838	1.50765	0.59337	0.14885	0.07622	115.713
115	1	16	95	1.91	97.17	63	119	31	75.4	10.32	22.61	1.57	53.95	0.65	8.9	0.22	0.19122	0.40253	1.07324	0.05546	0.05629	NA
116	1	17	110.6	2.63	99.58	134	133	25	81.2	8.54	24.71	1.58	53.73	1.45	7.74	0.09	0.14199	1.56914	0.01678	0.23764	0.1806	NA
117	1	17	153.9	2.94	99.84	160	124	32	60	8.79	19.46	1.62	57.69	1.53	10.2	0.06	0.08275	0.26658	0.1811	0.03571	0.08063	173.629
118	1	15	88.4	2.31	98.96	94	167	30	118.2	3.41	21.89	1.26	57.6	1.06	12.23	1.09	0.1793	0.25178	0.35701	0.63727	0.02407	121.522
119	1	15	113.7	2.77	99.72	74	153	33	105.2	7.52	25.18	1.17	50.17	0.2	12.84	1.16	0.7754	0.13102	0.04433	0.67926	0.12995	201.099
120	1	15	82.6	2.14	98.38	49	145	39	96.2	4.07	22.34	1.6	47.91	0.77	19.56	0.25	0.60428	1.15899	1.53799	0.15107	0.0384	NA
121	1	17	131.6	2.93	99.83	76	115	33	66.8	5.54	22.01	1.48	53.31	1.01	13.89	1.31	0.04054	0.48571	0.30778	0.56907	0.04971	85.7303
122	1	15	82	1.92	97.24	97	145	38	87.6	6.79	21.49	1.62	54.23	0.91	12.69	1.56	0.03194	0.05662	0.03209	0.49829	0.09084	NA
123	1	17	92	2.2	98.62	75	87	22	50	13.39	22.12	0.59	49.2	1.14	10.01	1.65	0.36682	0.70337	0.04038	0.64075	0.14585	NA
124	1	17	96.1	2.13	98.36	98	142	27	95.4	10.35	18.6	1.29	51.57	1.33	13.71	1.58	0.12494	0.21575	0.27928	0.86139	0.09498	NA
125	1	17	73.1	1.3	90.31	78	98	42	40.4	12.98	19.78	1.47	51.1	1.15	10.3	2	0.08644	0.20931	0.41281	0.41266	0.09168	89.9466
126	1	16	71.4	1.21	88.65	57	112	32	68.6	5.66	22.54	1.78	52.47	1.31	13.02	1.97	0.05541	0.46965	0.0014	0.61851	0.1019	NA
127	1	16	83.5	1.73	95.79	156	181	35	114.8	9.01	23.85	1.32	49.94	1.05	12.14	1.69	0.05384	0.16964	0.29544	0.43906	0.02995	NA
128	1	15	79.4	1.26	89.63	72	140	31	94.6	8.56	18.91	1.33	54.94	1.38	11.91	1.7	0.26725	0.14558	0.33913	0.41337	0.10403	NA
129	1	16	104.2	2.36	99.09	105	164	34	109	15.38	23.74	1.42	50.89	1.14	6.03	0.17	0.02791	0.23588	0.75403	0.21458	0.0033	NA
130	1	16	96.5	2.17	98.5	199	182	34	108.2	6.88	23.17	1.44	55.57	0.83	9.37	1.41	0.27848	0.43114	0.12289	0.44126	0.06263	203.364
131	1	17	97.4	2.39	99.15	114	185	39	123.2	7.42	24.14	1.65	49.38	1.24	14.82	0.56	0.30179	0.08777	0.01805	0.35484	0.02295	NA
132	1	15	85.1	2.13	98.34	56	84	29	43.8	7.27	25.16	0.66	56.1	0.76	8.5	0.08	0.05309	0.81758	0.14698	0.01632	0.43656	NA
133	1	17	147.4	3.08	99.9	118	102	30	48.4	4.17	23.11	1.12	53.33	0.79	15.19	1.48	0.09941	0.11209	0.12118	0.3385	0.15061	190.111
134	1	15	65	1.07	85.85	71	131	37	79.8	8.69	24.73	1.46	47.46	0.66	14.4	1.67	0.26897	0.03255	0.17641	0.43016	0.01083	NA
135	2	16	129.2	2.71	99.66	69	134	31	89.2	3.9	19.87	1.54	53.72	1.57	16.07	1.32	0.08584	0.51921	0.73247	0.52427	0.14157	NA
136	2	16	119.9	2.49	99.36	117	150	30	96.6	6.49	31.4	1.26	50.31	0.72	8.47	0.28	0.11427	0.37094	0.41501	0.14041	0.02172	NA
137	2	15	89.1	2.41	99.2	71	130	37	78.8	8.4	25.44	1.47	54.33	0.61	8.26	0.7	0.07752	0.22225	0.07186	0.24997	0.16052	96.9268
138	2	14	90.2	2.33	99	65	124	45	66	5.46	26.05	1.38	54.28	0.77	8.12	0.19	0.21185	0.36687	2.76688	0.24323	0.15693	180.643
139	2	16	77.3	1.84	96.71	104	133	37	75.2	5.6	28.69	3.02	51.61	1.36	8.47	0.29	0.09008	0.16856	0.59048	0.11276	0.00355	158.236
140	2	16	83.5	2.12	98.28	54	98	40	47.2	4.19	26.43	1.73	50.42	0.92	13.92	0.17	0.26184	0.17187	1.62258	0.11537	0.04267	NA
141	2	16	64.5	1.29	90.17	57	110	32	66.6	15.61	15.66	0.85	52.89	1.45	9.19	0.35	0.17428	2.84071	0.05061	0.56196	0.35892	NA
142	2	17	81.4	1.85	96.77	102	125	22	82.6	3.23	21.71	1.84	52.24	1.26	17.85	0.42	0.00086	0.36357	0.91118	0.12685	0.05609	NA
143	2	15	76.8	2.25	98.78	93	136	40	77.4	7.99	24.87	1.72	52.25	1.26	10.22	0.24	0.324	0.3708	0.51293	0.15294	0.09259	116.509
144	1	14	93.7	2.66	99.61	73	108	28	65.4	3.66	15.76	1.22	53.92	1.67	20.3	1.72	0.22007	0.90369	0.16851	0.41652	0.04795	NA
145	2	10	60.4	2.36	99.09	162	122	20	69.6	12.62	22.92	1.39	47.53	1.11	11.97	1.55	0.03977	0.04474	0.36094	0.43156	0.03864	NA
146	1	13	79.3	2.34	99.03	138	115	22	65.4	10.37	28.56	0.98	48.28	0.37	8.68	1.45	0.03555	0.08977	0.44499	0.66623	0.07203	NA
147	1	11	87.7	2.64	99.59	172	165	31	99.6	4.96	21.9	0.78	57.89	1.52	11.93	0.61	0.1268	0.01397	0.07436	0.15535	0.05587	NA
148	1	13	90.2	2.57	99.49	92	153	34	100.6	12.43	22.45	0.85	53.65	0.83	8.34	0.05	0.05847	0.02631	1.22047	0.06698	0.03024	NA
149	2	12	75.5	2.35	99.06	88	97	36	43.4	5.59	23.18	1.33	50.39	0.65	15.61	0.41	0.07716	1.0927	1.13212	0.43251	0.09803	NA
150	1	12	60.5	1.73	95.83	86	127	37	72.8	6.92	18.28	0.73	58.15	1.68	10.81	1.35	0.19004	0.49505	0.50158	0.58647	0.29537	NA
151	1	13	98.2	2.41	99.21	280	180	26	98	13.65	17.12	1.28	55.29	1.57	8.71	1.64	0.11596	0.1983	0.17137	0.12816	0.1276	NA
152	1	14	103.6	2.55	99.47	152	151	35	85.6	6.39	25.78	1.13	50.98	0.87	13.07	0.02	0.06116	0.18701	1.30797	0.1785	0.02313	NA
154	2	10	74.2	2.53	99.44	181	197	32	128.8	3.18	16.08	2.88	57.89	2.23	13.86	0.44	0.76565	0.60755	1.67068	0.11489	0.28579	NA
155	1	13	71.1	1.71	95.63	104	101	43	37.2	5.6	18.48	0.8	58.04	1.38	13.07	0.12	0.1216	0.58472	1.06249	0.56303	0.17243	NA
156	2	11	51.9	1.73	95.84	131	159	30	102.8	8.69	22.9	2.16	54.51	0.78	8.67	0.8	0.07663	0.838	0.03413	0.52982	0	NA
157	1	15	87	2.06	98.05	71	114	34	65.8	4.96	24.29	2.06	56.03	0.99	10.12	1.06	0.12315	0.08791	0.14663	0.10421	0.00895	NA
158	1	13	63.3	1.84	96.68	70	187	44	129	4.96	21.01	2.44	57.73	0.9	10.49	0.01	0.44394	0.16166	1.7381	0.02183	0.09857	NA
159	2	10	74.3	2.61	99.55	109	145	41	82.2	11.41	27.87	0.47	53.16	0.95	4.49	1.11	0.21855	0.12226	0.09426	0.07173	0.0305	NA
160	1	13	65.2	1.99	97.67	70	130	43	73	6.94	20.62	1.63	55.87	1.25	11.87	0.24	0.16092	0.04892	1.14218	0.15422	0.0821	NA
161	1	12	45.3	1.09	86.14	98	130	42	68.4	8.7	20.77	1.99	46.75	0.65	17.32	1.9	0.14972	0.16817	0.56201	0.97619	0.05964	NA
162	2	9	44.2	1.85	96.77	88	141	34	89.4	5.92	16.97	1.57	50	0.83	19.03	3.01	0.58177	0.61624	0.10756	0.91747	0.45543	NA
163	2	9	32	0.83	79.71	76	135	34	92.6	5.06	20.29	1.16	51.96	1.12	16.66	2.43	0.18717	0.2402	0.05678	0.6991	0.13434	NA
164	1	14	77.5	1.74	95.9	76	135	44	75.8	8.7	17.63	1.07	53.06	2.48	14.67	0.92	0.68331	0.17562	0.15167	0.34849	0.11384	NA
165	1	12	75.7	1.89	97.09	94	109	34	56.2	3.83	24.97	0.82	52.95	1.23	13.8	1.07	0.16591	0.54519	0.07427	0.49433	0.04052	NA
166	1	11	64.9	1.55	93.96	104	194	36	137.2	4.6	29.86	1.07	52.87	0.46	9.33	0.1	0.00991	0.20066	1.30874	0.16666	0.02445	NA
168	2	10	37.5	1.15	87.43	124	NA	34	121	8.6	20.78	0.98	54.87	1.39	11.02	1.72	0.2434	0.00146	0.30807	0.05215	0.01979	NA
169	2	10	46.5	1.72	95.71	75	NA	26	108	6.28	18.93	1.94	55.88	1.43	13.26	1.36	0.32027	0.02111	0.23164	0.32177	0.02948	NA
170	2	11	67.4	2.12	98.29	NA	NA	NA	NA	6.66	19.08	0.94	61.52	0.89	8.17	0.98	0.32099	0.41701	0.67883	0.31674	0.04199	NA
171	2	9	40.5	1.82	96.54	119	NA	41	102	15.24	19.33	1.03	49.62	1.39	9.97	2.16	0.08397	0.28046	0.1864	0.6494	0.04512	NA
172	2	10	36	1.05	85.31	49	NA	36	87	9.05	18.9	0.97	51.88	0.62	14.7	0.21	0.14514	0.43587	2.67788	0.30729	0.10299	108.826
173	2	10	39.6	1.12	86.94	49	NA	37	107	11.75	26.54	0.65	48.99	2.14	8.97	0.38	0.11781	0.324	0.07494	0.03738	0.04061	NA
174	2	9	31.9	0.56	71.09	52	NA	86	109	4.37	23.41	2.68	49.04	0.65	16.36	1.59	0.03944	0.67918	0.32098	0.68834	0.16363	NA
175	2	10	35.2	0.74	77.18	50	NA	41	106	6.38	18.82	1.04	56.07	0.91	13.13	0.37	0.51528	1.97114	0.25631	0.11282	0.42604	NA
176	2	10	40.9	1.46	92.84	64	NA	36	115	9.71	22.58	1.14	56.32	0.67	6.86	1.21	0.07253	0.1671	0.1976	0.72649	0.35146	NA
177	2	10	72.6	2.41	99.2	47	NA	27	55	2.06	25.88	1.55	53.95	0.9	12.5	1.22	0.31157	0.53625	0.13883	0.88566	0.06796	NA
178	2	8	24.1	0.2	58.03	51	NA	55	82	3.83	19.76	1.35	52.38	1.15	18.64	0.05	0.48013	0.67702	1.4511	0.1788	0.05845	116.837
179	2	9	60.2	2.55	99.46	94	NA	37	90	8.71	22.92	1	56.19	1.27	8.52	0.72	0.10118	0.05286	0.11628	0.28467	0.11574	NA
180	2	8	27	-0.17	43.1	36	NA	60	59	5.17	18.76	2	45.47	3.09	20.91	1.26	1.07922	1.42654	0.16032	0.46545	0.21179	NA
181	2	9	35.7	1.58	94.25	150	NA	32	147	11.95	23.62	1.53	45.56	1.17	12.55	2.42	0.09785	0.21624	0.00489	0.8103	0.07486	NA
182	2	8	38.8	2.28	98.88	59	NA	46	126	10.38	19.78	0.83	50.63	1.54	13.68	0.38	0.06089	0.31165	2.08	0.19515	0.13283	119.179
183	2	11	71.3	2.18	98.54	154	NA	34	160	7.15	25.05	1.15	52.42	1.36	11.8	0.34	0.46784	0.01366	0.02981	0.19903	0.01816	NA
184	2	9	31.1	0.24	59.31	73	NA	43	143	5.09	21.8	2.32	54.76	0.73	12.62	0.31	0.30359	0.3976	1.44568	0.1342	0.08371	NA
185	2	9	33.3	1.37	91.44	105	NA	38	101	7.52	18.41	1.86	52.03	1.93	15.23	2.01	0.36973	0.03879	0.25407	0.33335	0.01561	NA
186	2	10	61.9	2.26	98.8	122	NA	35	119	6.07	21.12	1.16	56.24	1.25	11.81	1.3	0.26108	0.32076	0.03914	0.40749	0.02496	NA
187	2	10	42.9	0.81	78.99	60	NA	30	71	3.36	17.19	1.3	47.35	3.63	24.7	0.98	0.24913	0.59765	0.49709	0.14409	0.01271	NA
188	2	9	50.6	1.89	97.08	59	NA	43	73	2.46	19.48	1.75	49.75	1.49	21.86	1.88	0.24644	0.01152	0.41979	0.64253	0.0119	NA
190	2	10	29.6	0.81	78.99	62	NA	42	107	4.14	24.91	1.31	50.23	0.87	15.04	1.77	0.49302	0.47192	0.01227	0.73372	0.02604	NA
191	2	8	43.1	2.26	98.81	89	NA	40	77	10.72	18.3	1.22	53.31	1.58	11.69	2.12	0.41104	0.16375	0.20222	0.15481	0.12944	NA
192	2	8	40.5	1.92	97.29	90	NA	31	115	3.54	24.32	1.62	52.63	2.27	13.27	0.64	0.42817	0.94943	0.06987	0.18109	0.08056	141.478
193	2	8	30.8	1.43	92.39	91	NA	35	86	6.05	22.63	1.86	53.6	1.2	12.18	2.01	0.18543	0.02299	0.04119	0.17534	0.0535	NA
194	2	9	43	1.85	96.77	193	NA	32	93	7.05	26.78	1.45	52.93	0.91	8.85	1.63	0.11944	0.02827	0.08969	0.0778	0.08913	NA
195	2	10	42	0.95	82.79	55	NA	61	71	2.79	27.26	1.79	49.5	1.13	13.86	2.1	0.32791	0.26679	0.13967	0.68994	0.16011	NA
196	2	8	28.3	0.71	76.08	45	NA	43	127	2.33	19.56	1.6	49.82	1.06	21.89	1.73	0.58023	0.46184	0.12219	0.75497	0.09305	NA
197	2	8	47.6	2.26	98.81	92	NA	38	111	8.05	24.92	1.91	52.57	0.66	10.2	0.25	0.04482	0.18876	1.04636	0.0215	0.14553	NA
198	2	11	59.4	2.09	98.17	339	NA	52	65	11.77	19.73	1.01	54.65	1	9.14	1.59	0.0273	0.11493	0.45603	0.49955	0.00537	NA
199	2	9	47.3	2.25	98.79	61	NA	31	154	3.82	23.7	1.61	51.35	0.69	15.67	1.56	0.54819	0.15697	0.14495	0.68812	0.05909	109.529
200	2	9	62.5	2.64	99.59	138	NA	34	99	12.01	26.06	1.08	49.51	1.43	7.99	0.49	0.62444	0.10575	0.16624	0.52873	0.00017	108.147
201	2	8	40	2.11	98.26	211	NA	41	66	4.36	19.17	0.62	53.65	1.49	17.23	2.17	0.32256	0.38864	0.20427	0.09125	0.29834	187.342
202	2	8	20	-0.98	NA	58	NA	29	69	4.63	16.17	1.75	46.35	1.89	23.83	4.33	0.42571	0.11046	0.36982	0.12595	0.02156	80.8582
203	2	9	47.7	1.88	96.98	67	NA	39	90	3.28	20.19	0.87	52.79	1.55	17.81	1.99	0.00889	0.18429	0.46674	0.83274	0.03022	NA
204	2	11	50.3	1.66	95.16	91	NA	27	66	7.49	21.25	1.27	50.96	1.73	14.76	0.89	0.20477	0.5247	0.1252	0.62255	0.16551	119.976
205	2	10	41.3	1.02	84.72	44	NA	56	85	3.97	21.93	1.68	53.48	1.18	15.41	0.22	0.11605	0.4416	1.45736	0.07989	0.02892	87.2763
206	2	10	40.8	1.22	88.81	62	NA	28	139	8.34	24.14	1.59	48.9	0.72	14.13	0.44	0.44531	0.10887	1.09924	0.07152	0.01791	NA
207	2	10	49.1	1.54	93.79	93	NA	48	134	8.15	27.64	1.03	52.13	0.51	8.32	0.08	0.50831	0.00855	1.51106	0.10997	0.01892	NA
208	2	9	29.6	1.25	89.39	29	NA	44	69	4.07	19.4	0.57	60.3	1.39	11.81	1.3	0.07396	0.29642	0.29906	0.48518	0.00852	NA
209	2	8	30	0.73	76.62	78	NA	40	76	6.3	25.74	1.24	49.55	0.47	13.51	2.33	0.32488	0.24574	0.13783	0.12417	0.03776	NA
210	2	9	32.7	1.3	90.3	64	NA	34	70	2.99	23.07	0.66	54.69	1	14.01	1.87	0.65395	0.04685	0.12129	0.87152	0.01318	NA

## Sheet: datadictionary
genderid	male=1, female=2
age_yr	age years
wtave	average weight
bmi_z	bmi z scores
bmi_pct	bmi percentiles
fastglu	fasting glucose
tag	Triglycerides
totchol	total cholesterol
hdlchol	HDL cholesterol
ldlchol	LDL cholesterol
ApoC3 native	corresponds to the relative % abundance of the peak area of native ApoC3 in correspondence to total ApoC3
Apoc3 var 1	corresponds to the relative % abundance of the peak area of ApoC3 glycoisoform with (Hex)1(HexNAc)1 in correspondence to total ApoC3
ApoC3 var 2 des-Ala	corresponds to the relative % abundance of the peak area of ApoC3 glycoisoform with (Hex)1(HexNAc)1(NeuAc)1 lacking one C-terminal amino acid (A) in correspondence to total ApoC3
ApoC3 var 2	corresponds to the relative % abundance of the peak area of ApoC3 glycoisoform with (Hex)1(HexNAc)1(NeuAc)1 in correspondence to total ApoC3
ApoC3 var 3 des-Ala	corresponds to the relative % abundance of the peak area of ApoC3 glycoisoform with (Hex)1(HexNAc)1(NeuAc)2 lacking one C-terminal amino acid (A) in correspondence to total ApoC3
Apoc3 var 3	corresponds to the relative % abundance of the peak area of ApoC3 glycoisoform with (Hex)1(HexNAc)1(NeuAc)2 in correspondence to total ApoC3
ApoC3 var 4	corresponds to the relative % abundance of the peak area of ApoC3 glycoisoform with (Hex)2(HexNAc)2(Fuc)3 in correspondence to total ApoC3
ApoC3 var 5	corresponds to the relative % abundance of the peak area of ApoC3 glycoisoform with (Hex)3(HexNAc)3(Fuc)2 in correspondence to total ApoC3
ApoC3 var 6	corresponds to the relative % abundance of the peak area of ApoC3 glycoisoform with (Hex)4(HexNAc)2(Fuc)3 in correspondence to total ApoC3
ApoC3 var 7	corresponds to the relative % abundance of the peak area of ApoC3 glycoisoform with (Hex)2(HexNAc)4(Fuc)3 in correspondence to total ApoC3
ApoC3 var 8	corresponds to the relative % abundance of the peak area of ApoC3 glycoisoform with (Hex)3(HexNAc)3(Fuc)4 in correspondence to total ApoC3
ApoC3 var 9	corresponds to the relative % abundance of the peak area of ApoC3 glycoisoform with (Hex)5(HexNAc)3(Fuc)4 in correspondence to total ApoC3
CIII conc	ApoC3 concentrations
